# Supplementary material for: Chiral Liquid Crystal Microdroplets for Sensing Phospholipid Amphiphiles
Source: Biosensors (Basel). 2022 May 9;12(5):313. doi: 10.3390/bios12050313 (PMC9139120; doi:10.3390/bios12050313)
Supplement: Supplementary file 1 [file biosensors-12-00313-s001.zip]

Archive with 1 entries (1 files):
- biosensors-1708380-supplementary.pdf
